# Supplementary material for: Enhanced Furfural Production in Deep Eutectic Solvents Comprising Alkali Metal Halides as Additives
Source: Molecules. 2021 Dec 4;26(23):7374. doi: 10.3390/molecules26237374 (PMC8659074; doi:10.3390/molecules26237374)
Supplement: Supplementary file 1 [file molecules-26-07374-s001.zip]

Archive with 1 entries (1 files):
- molecules-1450498-supplementary.pdf
